# Supplementary material for: Genome-wide gene expression profiling suggests distinct radiation susceptibilities in sporadic and post-Chernobyl papillary thyroid cancers
Source: Br J Cancer. 2007 Aug 21;97(6):818–25. doi: 10.1038/sj.bjc.6603938 (PMC2360382; doi:10.1038/sj.bjc.6603938)
Supplement: Supplementary Table S1 [file 6603938x2.xls]

## Sheet: gpls-t-test-256.csv
Supplementary table s1
Symbol	Names	Acc.	FR	CTB
HSU79274	protein predicted by clone 23733	AW958081	0.23	0.96
HEAB	ATP/GTP-binding protein	AA188236	0.08	0.43
MOG	myelin oligodendrocyte glycoprotein	Z48051	0.26	-0.09
KIAA0220	KIAA0220 protein	D86974	-2.48	-1.83
HBD	hemoglobin, delta	BG943559	0.28	1.84
PTHR1	parathyroid hormone receptor 1	U17418	-0.07	0.56
HBG2	hemoglobin, gamma G	AI133196	-1.82	-0.77
FLJ20275	hypothetical protein FLJ20275	AK000282	-0.2	0.22
SRPR	signal recognition particle receptor ('docking protein')	BC009110	0.02	-0.34
BAP1	BRCA1 associated protein-1 (ubiquitin carboxy-terminal hydrolase)	D87462	0.01	-0.37
MTMR7	myotubularin related protein 7	AF073482	0.06	-0.26
RAF1	v-raf-1 murine leukemia viral oncogene homolog 1	X03484	-0.19	0.06
NA	NA	Z57661	-0.35	0.13
TRIM28	tripartite motif-containing 28	BG386849	-0.22	-0.48
SLC17A3	solute carrier family 17 (sodium phosphate), member 3	NM_006632	-0.06	-0.5
NA	NA	BAA82518	-0.07	1.06
NUDT12	nudix (nucleoside diphosphate linked moiety X)-type motif 12	AL136592	-0.27	0.3
CLU	clusterin (complement lysis inhibitor, SP-40,40, sulfated glycoprotein 2, testosterone-repressed prostate message 2, apolipoprotein J)	X14723	0.91	1.7
RAD51L1	RAD51-like 1 (S. cerevisiae)	U84138	-0.09	0.55
KIAA0276	KIAA0276 protein	D87466	-0.53	-0.25
CNN1	calponin 1, basic, smooth muscle	AL046845	0.23	0.69
DKFZp761G1812	hypothetical protein DKFZp761G1812	AL136548	-0.62	0.08
NA	NA	BE173815	-0.14	0.18
PIP5K1C	phosphatidylinositol-4-phosphate 5-kinase, type I, gamma	AB011161	0.37	-0.03
P1P373C6	hypothetical protein P1 p373c6	Z55026	-0.16	0.2
KIAA0638	KIAA0638 protein	AB014538	0.39	-0.13
CPEB4	cytoplasmic polyadenylation element binding protein 4	AB051460	-0.26	-0.73
DIM1	similar to S. pombe dim1+	BE275227	0.27	0.04
BAG5	BCL2-associated athanogene 5	AW592141	-0.04	0.28
PHKG1	phosphorylase kinase, gamma 1 (muscle)	BI759080	-0.79	-0.4
USP34	ubiquitin specific protease 34	BE173435	-0.21	0.14
RPA1	replication protein A1, 70kDa	M63488	-0.34	0.03
DDOST	dolichyl-diphosphooligosaccharide-protein glycosyltransferase	D29643	-0.02	-0.49
NFE2L3	nuclear factor (erythroid-derived 2)-like 3	AF135116	0.32	1.1
FBXW5	F-box and WD-40 domain protein 5	AK026081	0.1	0.29
MARCO	macrophage receptor with collagenous structure	AF035819	0.27	2.6
RBBP2	retinoblastoma binding protein 2	AU140331	0.26	-0.18
KLRC4	killer cell lectin-like receptor subfamily C, member 4	U96845	0.08	-0.31
IGFBP4	insulin-like growth factor binding protein 4	BG697852	0.54	-0.25
MGC4796	Ser/Thr-like kinase	BC007835	0.25	-0.33
MTPN	myotrophin	AL110137	0.01	-0.16
MAP3K4	mitogen-activated protein kinase kinase kinase 4	AF116604	-0.19	-0.39
SCA7	spinocerebellar ataxia 7 (olivopontocerebellar atrophy with retinal degeneration)	AJ000517	0.08	-0.33
SLC22A1	solute carrier family 22 (organic cation transporter), member 1	X98332	-0.28	0.14
NRIP1	nuclear receptor interacting protein 1	X84373	0.67	1.41
TJP1	tight junction protein 1 (zona occludens 1)	NM_003257	-0.22	0.14
ZNF230	zinc finger protein 230	U95044	-0.33	0.03
ZNF14	zinc finger protein 14 (KOX 6)	AB021644	-0.54	-0.22
FDPS	farnesyl diphosphate synthase (farnesyl pyrophosphate synthetase, dimethylallyltranstransferase, geranyltranstransferase)	BC010004	0.47	0.93
ADAMTS10	a disintegrin-like and metalloprotease (reprolysin type) with thrombospondin type 1 motif, 10	AF163762	0.09	-0.03
RDH14	retinol dehydrogenase 14 (all-trans and 9-cis)	AF237952	-0.07	0.23
STIM1	stromal interaction molecule 1	U52426	0.2	-0.8
LOC283337	hypothetical protein LOC283337	AF086252	-0.46	-0.1
NEF3	neurofilament 3 (150kDa medium)	Y00067	-0.1	0.73
GNB5	guanine nucleotide binding protein (G protein), beta 5	AF017656	-0.16	0.23
NA	NA	CAC51145	0.12	-0.14
MGC14258	hypothetical protein MGC14258	BC007848	-0.23	0.52
MGAT1	mannosyl (alpha-1,3-)-glycoprotein beta-1,2-N-acetylglucosaminyltransferase	M61829	-0.38	-0.68
RASSF1	Ras association (RalGDS/AF-6) domain family 1	AF286217	-0.08	-0.34
NEDD4L	neural precursor cell expressed, developmentally down-regulated 4-like	AF210730	-0.55	-0.01
CRYM	crystallin, mu	L02950	0	-0.34
ZNF41	zinc finger protein 41	X60155	-0.18	0.19
FLJ10415	hypothetical protein FLJ10415	AW951286	0.23	-0.01
ERCC4	excision repair cross-complementing rodent repair deficiency, complementation group 4	NM_005236	0.41	1.05
ATP1B1	ATPase, Na+/K+ transporting, beta 1 polypeptide	M25160	-0.59	-0.02
NA	NA	Z35415	-0.47	-0.03
ZNF23	zinc finger protein 23 (KOX 16)	AF226996	-0.27	0
FLJ14600	hypothetical protein FLJ14600	AK027506	-0.34	-0.07
FGFR1	fibroblast growth factor receptor 1 (fms-related tyrosine kinase 2, Pfeiffer syndrome)	BI766434	0.19	-0.45
PSMA1	proteasome (prosome, macropain) subunit, alpha type, 1	BC005932	-0.06	0.15
PDE4B	phosphodiesterase 4B, cAMP-specific (phosphodiesterase E4 dunce homolog, Drosophila)	L12686	0.41	-1.2
NA	NA	BAB23278	0.23	-0.23
HK2	hexokinase 2	BI257175	0.23	1.44
ADAMTS4	a disintegrin-like and metalloprotease (reprolysin type) with thrombospondin type 1 motif, 4	AF148213	0.01	-0.38
PRKR	protein kinase, interferon-inducible double stranded RNA dependent	M35663	-0.16	0.13
RCN1	reticulocalbin 1, EF-hand calcium binding domain	D42073	0.08	-0.45
OPRL1	opiate receptor-like 1	U30185	0.59	-0.11
RP11-38O23.2	PNPK6288	CAC41950	-0.49	0
NA	NA	AB055251	-0.64	-0.17
GNG4	guanine nucleotide binding protein (G protein), gamma 4	AW593228	0.23	-0.18
KCNJ15	potassium inwardly-rectifying channel, subfamily J, member 15	BG288548	-0.09	0.54
GTF2H2	general transcription factor IIH, polypeptide 2, 44kDa	Z30094	-0.49	-0.17
BLMH	bleomycin hydrolase	AA044158	0.15	-0.15
PEX3	peroxisomal biogenesis factor 3	AJ001625	-0.38	-0.02
SYK	spleen tyrosine kinase	BC001645	-0.21	-0.49
SLC22A1L	solute carrier family 22 (organic cation transporter), member 1-like	BI761173	0.52	0.78
CCL20	chemokine (C-C motif) ligand 20	U64197	0.21	0
NA	NA	AAA28530	-0.4	0.02
ZNF673	zinc finger protein 673	BAA91104	-0.32	-0.04
SEC24B	SEC24 related gene family, member B (S. cerevisiae)	BM022005	-0.15	0.13
NFIL3	nuclear factor, interleukin 3 regulated	X64318	0.15	-0.49
ATP8B1	ATPase, Class I, type 8B, member 1	NM_005603	-0.16	0.39
GHRHR	growth hormone releasing hormone receptor	L01406	0.26	0
FSBP	fibrinogen silencer binding protein	AF007866	-0.49	-0.14
IFIT1	interferon-induced protein with tetratricopeptide repeats 1	M24594	-0.49	0.25
TIEG	TGFB inducible early growth response	AV714317	-0.26	-1.07
C6orf148	chromosome 6 open reading frame 148	AW088170	-0.2	-0.04
PDGFA	platelet-derived growth factor alpha polypeptide	S50869	0.92	0.26
MYO9A	myosin IXA	AJ001714	-0.11	0.09
NA	NA	AK022628	0.01	-0.16
SEC61B	Sec61 beta subunit	BG257925	0	-0.39
SCARA3	scavenger receptor class A, member 3	AB007829	-0.19	0.81
PRH1	proline-rich protein HaeIII subfamily 1	AW082164	0.15	-0.03
TCERG1	transcription elongation regulator 1 (CA150)	AF017789	-0.04	-0.48
MGC10526	hypothetical protein MGC10526	AB011087	0.21	-0.12
SERPINF2	serine (or cysteine) proteinase inhibitor, clade F (alpha-2 antiplasmin, pigment epithelium derived factor), member 2	AI249743	-0.03	-0.29
TAC3	tachykinin 3 (neuromedin K, neurokinin beta)	AF216586	0.32	0
PSME4	proteasome (prosome, macropain) activator subunit 4	BE784260	0.23	-0.06
NPTX2	neuronal pentraxin II	BC009924	1.13	0.04
MMP1	matrix metalloproteinase 1 (interstitial collagenase)	AK024818	1.19	0.41
KIAA0918	KIAA0918 protein	AK024251	-1.94	-1.1
MGC22014	hypothetical protein MGC22014	AB007861	0.5	1
PSMD11	proteasome (prosome, macropain) 26S subunit, non-ATPase, 11	BC004430	0	-0.17
C4A	complement component 4A	M59815	0.4	1.06
GPRC5C	G protein-coupled receptor, family C, group 5, member C	AF207989	-0.12	0.23
PMSCL1	polymyositis/scleroderma autoantigen 1, 75kDa	AI287603	0.02	-0.12
CLU	clusterin (complement lysis inhibitor, SP-40,40, sulfated glycoprotein 2, testosterone-repressed prostate message 2, apolipoprotein J)	L00974	0.17	0.98
RASSF1	Ras association (RalGDS/AF-6) domain family 1	AL543484	-0.05	-0.39
RPS2	ribosomal protein S2	BC010165	0.1	0.4
NA	NA	M58642	-0.89	-0.14
KIAA0233	KIAA0233 gene product	D87071	0.31	-0.25
DOC1	downregulated in ovarian cancer 1	U53445	-0.3	-0.78
MGC12466	hypothetical protein MGC12466	BC005360	-0.15	0.05
NR4A1	nuclear receptor subfamily 4, group A, member 1	L13740	-0.72	-0.21
ZNF45	zinc finger protein 45 (a Kruppel-associated box (KRAB) domain polypeptide)	L75847	-0.28	0.09
DNAI1	dynein, axonemal, intermediate polypeptide 1	AF091619	0.2	-0.06
OFD1	oral-facial-digital syndrome 1	BF980109	0.19	-0.24
NR1D2	nuclear receptor subfamily 1, group D, member 2	L31785	-0.34	0.62
MYH10	myosin, heavy polypeptide 10, non-muscle	AA724155	0.86	1.56
CHST1	carbohydrate (keratan sulfate Gal-6) sulfotransferase 1	BE503729	-0.71	-0.2
GGT1	gamma-glutamyltransferase 1	M24903	-0.06	0.53
SLC26A3	solute carrier family 26, member 3	NM_000111	-0.51	0.5
NONO	non-POU domain containing, octamer-binding	BI254716	0.12	-0.02
DDX18	DEAD (Asp-Glu-Ala-Asp) box polypeptide 18	BG613100	0.01	-0.21
G0S2	putative lymphocyte G0/G1 switch gene	BE877502	0.52	2.43
CACNA1C	calcium channel, voltage-dependent, L type, alpha 1C subunit	M92269	-0.11	0
ZNF443	zinc finger protein 443	AK023025	-0.27	0.15
PAM	peptidylglycine alpha-amidating monooxygenase	BG831846	0.24	0.7
PEX12	peroxisomal biogenesis factor 12	U91521	-0.46	-0.06
CHST1	carbohydrate (keratan sulfate Gal-6) sulfotransferase 1	AB003791	-0.87	-0.12
SEMA4B	sema domain, immunoglobulin domain (Ig), transmembrane domain (TM) and short cytoplasmic domain, (semaphorin) 4B	AB051532	-0.18	0.01
SCNN1A	sodium channel, nonvoltage-gated 1 alpha	BI160595	-0.14	0.54
HF1	H factor 1 (complement)	Y00716	-0.74	-0.01
PRMT3	protein arginine N-methyltransferase 3(hnRNP methyltransferase S. cerevisiae)-like 3	AI986271	0.17	-0.2
CTSE	cathepsin E	AI598121	0.12	0.92
KIAA0863	KIAA0863 protein	AK023032	0.01	-0.37
MGC13090	hypothetical protein MGC13090	BC006143	0.04	-0.42
CDKAL1	CDK5 regulatory subunit associated protein 1-like 1	AK000349	0.03	0.22
PLOD	procollagen-lysine, 2-oxoglutarate 5-dioxygenase (lysine hydroxylase, Ehlers-Danlos syndrome type VI)	M98252	0.42	0.03
SCARB2	scavenger receptor class B, member 2	D12676	0.25	0.59
NFE2L3	nuclear factor (erythroid-derived 2)-like 3	NM_004289	0.89	1.72
EGFR	epidermal growth factor receptor (erythroblastic leukemia viral (v-erb-b) oncogene homolog, avian)	X00588	-0.12	0.72
SARM1	sterile alpha and TIR motif containing 1	AJ290445	0.08	-0.23
RNPEP	arginyl aminopeptidase (aminopeptidase B)	AK026644	0.05	0.31
TAF1C	TATA box binding protein (TBP)-associated factor, RNA polymerase I, C, 110kDa	L39059	-0.33	0.08
MFGE8	milk fat globule-EGF factor 8 protein	AL544578	1.22	2
PPBP	pro-platelet basic protein (chemokine (C-X-C motif) ligand 7)	M54995	-0.48	0.02
MCSC	mitochondrial Ca2+-dependent solute carrier	BC005163	-1.08	-0.31
DFNA5	deafness, autosomal dominant 5	AL035855	-0.31	-0.01
S100A9	S100 calcium binding protein A9 (calgranulin B)	M26311	0.06	0.88
PPARBP	PPAR binding protein	AF283812	0.2	-0.06
MYC	v-myc myelocytomatosis viral oncogene homolog (avian)	BG256267	-0.08	-1.18
BF	B-factor, properdin	BC004143	0.96	2.8
CAPG	capping protein (actin filament), gelsolin-like	M94345	0.2	0.99
DCI	dodecenoyl-Coenzyme A delta isomerase (3,2 trans-enoyl-Coenzyme A isomerase)	BC002746	-0.13	0.22
DKFZP434C153	DKFZP434C153 protein	AB046776	0.15	-0.1
PRKAA1	protein kinase, AMP-activated, alpha 1 catalytic subunit	Y12856	-0.09	0.25
CDH1	cadherin 1, type 1, E-cadherin (epithelial)	AU125850	-0.49	-0.24
KIAA0605	KIAA0605 gene product	AB011177	0.46	0.12
PITX1	paired-like homeodomain transcription factor 1	BC009412	0.05	0.26
KIAA0628	KIAA0628 gene product	AB014528	-0.88	0
PAM	peptidylglycine alpha-amidating monooxygenase	M37721	0.25	0.97
NA	NA	AAK70878	0.13	0.72
FKBP5	FK506 binding protein 5	U71321	-0.37	0.21
SKP2	S-phase kinase-associated protein 2 (p45)	BG482294	-0.35	0.04
KIAA0368	KIAA0368 protein	AB002366	-0.07	-0.2
CHD1	chromodomain helicase DNA binding protein 1	AF006513	0.25	0.01
BF	B-factor, properdin	AF349679	0.97	2.95
PLOD3	procollagen-lysine, 2-oxoglutarate 5-dioxygenase 3	AL544817	0.23	-0.04
TRPC1	transient receptor potential cation channel, subfamily C, member 1	X89066	-0.62	0.01
DKFZP434N1235	hypothetical protein DKFZp434N1235	AL136857	0.38	-0.04
F2RL3	coagulation factor II (thrombin) receptor-like 3	AF055917	0.09	-0.13
CGI-85	CGI-85 protein	AK025183	-0.39	-0.71
NA	NA	M32674	-0.05	0.66
PLA2R1	phospholipase A2 receptor 1, 180kDa	U17033	-2.32	-1.33
PPP1CB	protein phosphatase 1, catalytic subunit, beta isoform	U11005	-1.8	-0.95
CAT	catalase	BG287806	-0.22	0.28
NEDD4L	neural precursor cell expressed, developmentally down-regulated 4-like	BE391083	-0.2	0.4
SLC35A3	solute carrier family 35 (UDP-N-acetylglucosamine (UDP-GlcNAc) transporter), member A3	AB021981	-0.39	0.06
HRMT1L1	HMT1 hnRNP methyltransferase-like 1 (S. cerevisiae)	BI831128	0.05	0.32
KIAA0769	KIAA0769 gene product	AB018312	0.36	-0.02
ADPRTL1	ADP-ribosyltransferase (NAD+; poly (ADP-ribose) polymerase)-like 1	BG402981	0.53	1.25
NA	NA	BM019138	0.33	0.59
FCMD	Fukuyama type congenital muscular dystrophy (fukutin)	AB038490	-1.36	-0.07
KLK7	kallikrein 7 (chymotryptic, stratum corneum)	L33404	-1.24	0.09
ABL1	v-abl Abelson murine leukemia viral oncogene homolog 1	BG424635	0.13	0.51
NA	NA	AP000020	-0.15	0.48
DKFZp434O0213	hypothetical protein DKFZp434O0213	AL137651	0.2	0.83
MGAM	maltase-glucoamylase (alpha-glucosidase)	AF016833	-1.9	-1.23
PAPLN	papilin, proteoglycan-like sulfated glycoprotein	AL110280	0.23	0.82
MAP3K5	mitogen-activated protein kinase kinase kinase 5	D84476	0.29	1.2
IGFBP4	insulin-like growth factor binding protein 4	U20982	0.45	-0.19
DDAH2	dimethylarginine dimethylaminohydrolase 2	BC001435	-0.06	0.05
LEPR	leptin receptor	NM_002303	-1.04	-0.33
NEDD5	neural precursor cell expressed, developmentally down-regulated 5	AU131176	0.1	0.85
KIAA0970	KIAA0970 protein	AB023187	-0.35	0.07
CPT1B	carnitine palmitoyltransferase 1B (muscle)	AI206764	-0.04	0.57
VCP	valosin-containing protein	BG913323	0.17	0.43
TIAM1	T-cell lymphoma invasion and metastasis 1	U90902	1.07	2.33
BMP1	bone morphogenetic protein 1	U50330	0.25	0.52
CRA	cisplatin resistance associated	U78556	1.02	1.98
SCARF1	scavenger receptor class F, member 1	NM_003693	-0.27	-0.13
NA	NA	AF102792	0.14	0.36
KIAA1728	KIAA1728 protein	AB051515	0.27	0.64
ID3	inhibitor of DNA binding 3, dominant negative helix-loop-helix protein	X73428	-1.27	-0.58
NR2C2	nuclear receptor subfamily 2, group C, member 2	U10990	-0.03	0.41
RY1	putative nucleic acid binding protein RY-1	AI358942	-0.02	-0.24
NA	NA	BC005905	0.13	0.41
ALOX12	arachidonate 12-lipoxygenase	M62982	-1.57	-0.71
DUT	dUTP pyrophosphatase	AW276291	-0.53	-0.24
COX10	COX10 homolog, cytochrome c oxidase assembly protein, heme A	BI667311	-0.14	-0.63
PDLIM1	PDZ and LIM domain 1 (elfin)	BC000915	0	0.73
VAMP3	vesicle-associated membrane protein 3 (cellubrevin)	BE379661	-0.03	0.22
RBBP7	retinoblastoma binding protein 7	X72841	-0.15	0.06
PELO	pelota homolog (Drosophila)	AK025729	-0.19	-0.54
NUP214	nucleoporin 214kDa	X64228	0.09	-0.25
PEX12	peroxisomal biogenesis factor 12	AW451678	-0.58	-0.24
KLF1	Kruppel-like factor 1 (erythroid)	AI040588	-0.15	0.02
KIAA1559	KIAA1559 protein	AB046779	-0.29	-0.01
RIN2	Ras and Rab interactor 2	AL136924	-0.11	0.33
TSNAX	translin-associated factor X	BG704884	-0.15	0.11
NAT1	N-acetyltransferase 1 (arylamine N-acetyltransferase)	AJ307007	0.13	-0.11
CD83	CD83 antigen (activated B lymphocytes, immunoglobulin superfamily)	S53354	0.53	0.26
NA	NA	BAB03600	0.23	-0.18
ZNF306	zinc finger protein 306	AAH06118	-0.33	0.08
GSTO1	glutathione S-transferase omega 1	AF212303	0.14	0.36
PPM2C	protein phosphatase 2C, magnesium-dependent, catalytic subunit	AF155661	-0.28	0.6
NA	NA	AB060914	-0.12	0.37
NA	NA	U37688	0.05	-0.72
SEMA4C	sema domain, immunoglobulin domain (Ig), transmembrane domain (TM) and short cytoplasmic domain, (semaphorin) 4C	AB051526	-0.6	-0.01
MAPKAPK3	mitogen-activated protein kinase-activated protein kinase 3	AL519846	0.39	1.05
PPL	periplakin	AF013717	0.02	-0.31
ARL1	ADP-ribosylation factor-like 1	AL542658	-0.23	0.07
KRT24	keratin 24	AK000268	0.19	-0.06
IL13RA1	interleukin 13 receptor, alpha 1	AL600856	0.48	0.68
MGST3	microsomal glutathione S-transferase 3	BF792818	-0.32	0.11
CDKL2	cyclin-dependent kinase-like 2 (CDC2-related kinase)	U35146	-0.4	-0.07
SPTA1	spectrin, alpha, erythrocytic 1 (elliptocytosis 2)	AA703344	0.16	-0.17
ADAM15	a disintegrin and metalloproteinase domain 15 (metargidin)	BG766668	0.2	0.64
APBA3	amyloid beta (A4) precursor protein-binding, family A, member 3 (X11-like 2)	AI494375	0.13	-0.27
BCL7C	B-cell CLL/lymphoma 7C	AJ223980	0.01	0.23
PRDX1	peroxiredoxin 1	BG432135	-0.42	-0.12
DHCR24	24-dehydrocholesterol reductase	BG762692	-0.23	0.22
RFP	ret finger protein	AF230393	-0.15	0.15
CPNE5	copine V	AB046819	0.45	-0.04
BRCA1	breast cancer 1, early onset	Y08864	0.22	-0.07
