# Supplementary material for: Genome-wide gene expression profiling suggests distinct radiation susceptibilities in sporadic and post-Chernobyl papillary thyroid cancers
Source: Br J Cancer. 2007 Aug 21;97(6):818–25. doi: 10.1038/sj.bjc.6603938 (PMC2360382; doi:10.1038/sj.bjc.6603938)
Supplement: Supplementary Table S2 [file 6603938x3.xls]

## Sheet: h2o2-ir-sig.csv
Supplementary table s2
Symbol	Name	FR expr.	CTB expr.
SMO	smoothened homolog (Drosophila)	0.0316096	0.0640908
"PLCG2"	phospholipase C, gamma 2 (phosphatidylinositol-specific)	-0.0666865	-0.256577
"CA14"	carbonic anhydrase XIV	-0.341757	-0.282558
"CENPA"	centromere protein A, 17kDa	0.192482	0.234826
"CCL18"	chemokine (C-C motif) ligand 18 (pulmonary and activation-regulated)	1.10882	2.59184
"CHST2"	carbohydrate (N-acetylglucosamine-6-O) sulfotransferase 2	1.6541	1.90013
"CEBPB"	CCAAT/enhancer binding protein (C/EBP), beta	0.0217044	-0.172184
"SOD1"	superoxide dismutase 1, soluble (amyotrophic lateral sclerosis 1 (adult))	-0.187005	-0.131484
"ATP5E"	ATP synthase, H+ transporting, mitochondrial F1 complex, epsilon subunit	0.259699	-0.0364498
"NR1D2"	nuclear receptor subfamily 1, group D, member 2	-0.160433	0.198347
"GLRX"	glutaredoxin (thioltransferase)	0.498199	0.592007
"NR2F2"	nuclear receptor subfamily 2, group F, member 2	-0.263054	-0.193967
"RPS19"	ribosomal protein S19	0.277655	0.210094
"FOXO3A"	forkhead box O3A	-0.159466	-0.254685
"KIFC3"	kinesin family member C3	0.170109	0.0092043
"ARHE"	ras homolog gene family, member E	0.109394	-0.215687
"ATF3"	activating transcription factor 3	-0.698356	-0.576837
"AXL"	AXL receptor tyrosine kinase	0.149875	0.0548715
"BCAS2"	breast carcinoma amplified sequence 2	-0.185128	-0.267451
"ATP5H"	ATP synthase, H+ transporting, mitochondrial F0 complex, subunit d	-0.183368	-0.41252
"ZNF43"	zinc finger protein 43 (HTF6)	-0.188201	0.0293384
"TOP2B"	topoisomerase (DNA) II beta 180kDa	0.0639503	-0.0170583
"BCL2"	B-cell CLL/lymphoma 2	-1.1053	-0.887534
"MAPK7"	mitogen-activated protein kinase 7	-1.14803	-2.3022
"KIAA0052"	KIAA0052 protein	0.128105	0.0228049
"SGK"	serum/glucocorticoid regulated kinase	-0.17643	-1.01546
"FUCA1"	fucosidase, alpha-L- 1, tissue	-0.131876	0.0113517
"RPA3"	replication protein A3, 14kDa	-0.23122	-0.133089
"TCEB1"	transcription elongation factor B (SIII), polypeptide 1 (15kDa, elongin C)	0.0992635	-0.101064
"SLC22A1"	solute carrier family 22 (organic cation transporter), member 1	-0.246554	0.232336
"RPL35"	ribosomal protein L35	0.110827	0.0190684
"PPM1D"	protein phosphatase 1D magnesium-dependent, delta isoform	0.0318869	-0.0909785
"EIF2S1"	eukaryotic translation initiation factor 2, subunit 1 alpha, 35kDa	-0.097988	-0.106234
"TYROBP"	TYRO protein tyrosine kinase binding protein	0.418167	0.667375
"ZNF354A"	zinc finger protein 354A	0.0764226	0.171763
"CCR1"	chemokine (C-C motif) receptor 1	0.573537	0.628136
"LIG4"	ligase IV, DNA, ATP-dependent	0.0102442	-0.152408
"ABCC2"	ATP-binding cassette, sub-family C (CFTR/MRP), member 2	0.203458	0.299003
"COX6C"	cytochrome c oxidase subunit VIc	-0.422857	-0.562573
"AOC3"	amine oxidase, copper containing 3 (vascular adhesion protein 1)	-0.473807	-1.01282
"RARG"	retinoic acid receptor, gamma	-0.0844909	0.109871
"ZNF23"	zinc finger protein 23 (KOX 16)	-0.344743	0.0248862
"EMP2"	epithelial membrane protein 2	0.294846	0.501574
"DPM1"	dolichyl-phosphate mannosyltransferase polypeptide 1, catalytic subunit	-0.0488907	-0.127776
"TncRNA"	trophoblast-derived noncoding RNA	-0.294825	0.559735
"WBP4"	WW domain binding protein 4 (formin binding protein 21)	-0.0253701	-0.0374342
"ITGAM"	integrin, alpha M (complement component receptor 3, alpha; also known as CD11b (p170), macrophage antigen alpha polypeptide)	-0.0366842	0.2055
"ICAM3"	intercellular adhesion molecule 3	0.146086	0.243823
"RPS23"	ribosomal protein S23	-0.034858	-0.162145
"UTX"	ubiquitously transcribed tetratricopeptide repeat gene, X chromosome	-0.264551	-0.190019
"FRG1"	FSHD region gene 1	-0.152628	-0.14964
"GTF2A2"	general transcription factor IIA, 2, 12kDa	-0.045908	-0.14097
"KIAA0924"	KIAA0924 protein	-0.102161	-0.242559
"CD74"	CD74 antigen (invariant polypeptide of major histocompatibility complex, class II antigen-associated)	0.55097	0.609146
"CSTF3"	cleavage stimulation factor, 3' pre-RNA, subunit 3, 77kDa	-0.0118571	0.129324
"MYO9A"	myosin IXA	-0.286926	-0.0669369
"CYP27B1"	cytochrome P450, family 27, subfamily B, polypeptide 1	-0.495486	-0.473837
"GPR19"	G protein-coupled receptor 19	0.0729039	0.0490206
"SERPINF2"	serine (or cysteine) proteinase inhibitor, clade F (alpha-2 antiplasmin, pigment epithelium derived factor), member 2	-0.0218188	-0.292026
"NDUFV2"	NADH dehydrogenase (ubiquinone) flavoprotein 2, 24kDa	0.0129389	-0.0866056
"ITGB3BP"	integrin beta 3 binding protein (beta3-endonexin)	0.227438	0.29129
"PDCD5"	programmed cell death 5	0.0268804	0.0768772
"SNRPE"	small nuclear ribonucleoprotein polypeptide E	-0.0628532	-0.237343
"CAMK1"	calcium/calmodulin-dependent protein kinase I	0.211582	0.369609
"SEMA4D"	sema domain, immunoglobulin domain (Ig), transmembrane domain (TM) and short cytoplasmic domain, (semaphorin) 4D	0.0145354	-0.315274
"KIN"	KIN, antigenic determinant of recA protein homolog (mouse)	-0.180842	-0.339579
"CTNND1"	catenin (cadherin-associated protein), delta 1	-0.0763245	-0.0795234
"TNFRSF10B"	tumor necrosis factor receptor superfamily, member 10b	0.93432	1.2151
"GABRA6"	gamma-aminobutyric acid (GABA) A receptor, alpha 6	0.125952	0.0115199
"NR4A1"	nuclear receptor subfamily 4, group A, member 1	-0.899579	-0.259391
"MAP2K6"	mitogen-activated protein kinase kinase 6	0.0216997	-0.232615
"CBLB"	Cas-Br-M (murine) ecotropic retroviral transforming sequence b	-0.121848	-0.527031
"GGT1"	gamma-glutamyltransferase 1	0.00402813	0.627723
"GMFG"	glia maturation factor, gamma	0.288448	-0.107377
"NDST2"	N-deacetylase/N-sulfotransferase (heparan glucosaminyl) 2	0.0295428	-0.0536688
"LIF"	leukemia inhibitory factor (cholinergic differentiation factor)	1.01089	0.472351
"LIN7A"	lin-7 homolog A (C. elegans)	-0.0543262	-0.0641672
"LAMR1"	laminin receptor 1 (ribosomal protein SA, 67kDa)	-0.0245326	0.0943305
"VCAM1"	vascular cell adhesion molecule 1	0.158266	-0.108022
"ENPP1"	ectonucleotide pyrophosphatase/phosphodiesterase 1	-1.28783	-1.27223
"BTG2"	BTG family, member 2	0.790583	1.01368
"DSIPI"	delta sleep inducing peptide, immunoreactor	-0.415788	-0.89601
"RPS15A"	ribosomal protein S15a	0.0982773	-0.0515167
"CDC10"	CDC10 cell division cycle 10 homolog (S. cerevisiae)	-0.0489888	-0.265721
"BAI3"	brain-specific angiogenesis inhibitor 3	0.254012	0.146128
"EGR3"	early growth response 3	-0.464581	-0.791584
"CAD"	carbamoyl-phosphate synthetase 2, aspartate transcarbamylase, and dihydroorotase	0.130512	0.158237
"SLC7A5"	solute carrier family 7 (cationic amino acid transporter, y+ system), member 5	1.0744	0.268873
"SPINK2"	serine protease inhibitor, Kazal type, 2 (acrosin-trypsin inhibitor)	0.524354	0.231643
"EFNA1"	ephrin-A1	-0.0534717	-0.121144
"STC2"	stanniocalcin 2	0.16137	-0.571412
"CTNS"	cystinosis, nephropathic	0.23091	-0.0972413
"TRIP15"	thyroid receptor interacting protein 15	-0.188449	-0.0782853
"SIAT9"	sialyltransferase 9 (CMP-NeuAc	1.07572	1.38326
"PIK3CA"	phosphoinositide-3-kinase, catalytic, alpha polypeptide	0.0891572	0.0631683
"TMSB10"	thymosin, beta 10	0.622737	1.17258
"NDUFC1"	NADH dehydrogenase (ubiquinone) 1, subcomplex unknown, 1, 6kDa	-0.186992	-0.0722339
"CDC42EP2"	CDC42 effector protein (Rho GTPase binding) 2	-0.812569	-0.87392
"ACY1"	aminoacylase 1	0.575005	0.763617
"THY1"	Thy-1 cell surface antigen	0.299602	0.0303117
"TRIM22"	tripartite motif-containing 22	0.712853	1.12217
"CLK2"	CDC-like kinase 2	0.0846567	0.306675
"ECM1"	extracellular matrix protein 1	2.27136	2.36094
"XRCC3"	X-ray repair complementing defective repair in Chinese hamster cells 3	0.156334	0.124156
"MOCS3"	molybdenum cofactor synthesis 3	-0.0958818	0.0230305
"UBE2E1"	ubiquitin-conjugating enzyme E2E 1 (UBC4/5 homolog, yeast)	-0.0509029	-0.00690159
"ZFX"	zinc finger protein, X-linked	-0.34974	-0.0953161
"SNAP91"	synaptosomal-associated protein, 91kDa homolog (mouse)	-0.359761	-0.561576
"ID3"	inhibitor of DNA binding 3, dominant negative helix-loop-helix protein	-1.2999	-0.619563
"CELSR2"	cadherin, EGF LAG seven-pass G-type receptor 2 (flamingo homolog, Drosophila)	-0.215514	-0.00725582
"UQCRB"	ubiquinol-cytochrome c reductase binding protein	-0.0407701	-0.0685907
"ITPKC"	inositol 1,4,5-trisphosphate 3-kinase C	0.207625	0.176621
"CTSO"	cathepsin O	-0.165467	-0.119774
"CD83"	CD83 antigen (activated B lymphocytes, immunoglobulin superfamily)	0.81959	0.277428
"GCA"	grancalcin, EF-hand calcium binding protein	-0.0993188	0.102814
"CEBPG"	CCAAT/enhancer binding protein (C/EBP), gamma	-0.132005	-0.26161
"CL640"	hypothetical protein CL640	0.142161	0.324367
"CDK7"	cyclin-dependent kinase 7 (MO15 homolog, Xenopus laevis, cdk-activating kinase)	0.208037	0.363773
